# Supplementary material for: Cord serum metabolic signatures of future progression to immune-mediated diseases
Source: iScience. 2023 Feb 25;26(3):106268. doi: 10.1016/j.isci.2023.106268 (PMC10005901; doi:10.1016/j.isci.2023.106268)
Supplement: Table S1. Spearman correlations between metabolites and lifestyle parameters, related to Figure 1 [file mmc2.xlsx]

## Sheet: Supplementary table 1
Table S1. Spearmann correlations between metabolites and lifestyle parameters. Related to Figure 1.
Metabolite	Identification level	BMI_1	Gender	GA	Del	BW	T1D mother	T2D mother	Gestational diabeted	Lactose intolerance	Other food allergy	Antibiotics	Cortisone	Hypertension	Psychotropics	Analgetics	Hormones	Smoking	Educational level	Stress	Coffee	Milk	Milk_products	Fat_cooking	Fat_sanwich	Vegetables	Potatoes	Eggs	Pork	Cream	Cakes	French_fries
12-Ketolithocholic	1	-0.03	0.02	-0.02	0.01	0	0.02	0.07	0.06	-0.08	0.03	0.02	-0.08	0.01	0	0.04	0.04	0.11	0	-0.04	0.06	0.03	0.03	-0.02	-0.16	-0.08	-0.02	0.03	0.07	0.01	0.08	-0.07
1-Hexanol arabinose	1	0.03	-0.03	0.25	0.05	0.03	0.05	0.07	0.01	0	-0.05	0.02	0.06	0.01	0.03	0.01	0.01	-0.01	0.07	0.04	0.01	0.06	0.02	-0.02	0.12	0.02	0.07	0.06	0.06	0.05	0.02	0.07
2-(4-Methyl-5-thiazolyl)ethyl isobutyrate	2	0.06	-0.02	-0.07	-0.01	-0.06	0.01	0.03	0.09	-0.08	-0.02	0.05	0.04	-0.01	0.1	0.01	-0.02	0.03	0.11	0.02	0.03	-0.01	-0.06	0.12	-0.04	-0.06	0.01	0.03	0.06	0.05	0.05	-0.03
3-Carboxy-4-methyl-5-propyl-2-furanpropanoate	1	-0.06	0.08	-0.13	0.07	-0.07	-0.03	0.08	-0.04	-0.01	-0.18	-0.14	-0.04	0.03	-0.11	0.01	0.02	-0.04	0.11	-0.03	0.09	0.02	-0.06	-0.04	-0.04	-0.05	0.01	0.01	-0.05	-0.02	0.02	0.07
3-Indoleacetic acid	1	-0.01	-0.01	0.07	-0.11	-0.03	-0.02	0.07	0	0.02	0	0.01	-0.03	-0.08	-0.05	-0.08	0.02	0.03	0.01	-0.12	0.06	0.08	0.05	0	0.07	0.02	-0.09	-0.06	-0.06	0.06	-0.01	-0.02
7-Ketolithocholic acid	1	-0.04	0.12	-0.09	-0.11	-0.01	-0.02	-0.01	0.09	-0.01	-0.05	0.05	0.08	0.03	-0.01	-0.04	0.03	-0.01	-0.01	0.05	0.05	-0.04	-0.03	0.06	-0.04	-0.04	-0.08	0.16	-0.06	0.06	-0.04	0.12
7-oxo-DCA	1	-0.1	-0.05	-0.2	-0.04	-0.06	0.01	0.03	0.07	-0.01	-0.04	-0.02	-0.01	0.03	0.04	0	0.09	-0.03	-0.01	0	-0.02	0.05	-0.02	0.01	-0.03	0.02	0.06	0.09	0.03	-0.04	-0.08	0.01
9-Hydroxyhexadecane	2	-0.08	-0.03	0.05	-0.12	-0.05	-0.01	0.01	0.04	-0.01	0.02	-0.16	-0.09	0.01	-0.05	0.07	0.08	0.01	0.01	-0.07	-0.01	-0.02	0.04	-0.03	-0.06	0.01	0.01	0.08	-0.01	0.08	-0.01	-0.01
Abscisic acid	1	0.08	-0.07	0.1	-0.13	0.09	0.04	-0.06	-0.06	0.06	0	0.03	0.03	0.02	-0.08	-0.03	0.05	-0.02	-0.14	0.03	-0.11	-0.07	0.1	0.1	-0.07	0.03	0.05	0.06	-0.07	-0.03	0.02	-0.01
Acesulfame	1	-0.05	-0.06	0.05	-0.11	0.02	0.02	0.01	0.09	0.03	0.01	-0.02	-0.08	-0.08	-0.04	-0.05	-0.03	0.02	0.05	-0.06	-0.03	0.02	0.02	0.03	0.1	0	-0.08	-0.02	-0.03	0.04	0	0.05
Allocholic acid	1	-0.08	0.02	-0.24	-0.06	-0.08	-0.01	-0.04	0.06	0	-0.04	-0.01	-0.03	0	-0.06	-0.02	0.06	-0.06	-0.01	0	-0.09	0.06	-0.01	0.02	0	-0.04	0.03	0.07	-0.01	0.04	0.01	0.01
Arachidic acid	1	-0.22	-0.09	0.1	-0.22	0.04	-0.02	0.05	-0.01	-0.05	0.1	0.02	-0.05	-0.01	-0.06	-0.01	0.04	-0.07	0.08	0.04	0.01	-0.03	-0.01	-0.06	-0.07	-0.03	0.01	-0.11	-0.15	-0.16	-0.12	0.07
Arachidonic acid	1	-0.01	0.1	0.03	-0.14	0.02	0.01	-0.04	0	-0.01	0.03	-0.09	0.03	-0.04	-0.1	-0.07	0.03	0.02	-0.01	-0.05	-0.01	-0.04	0.04	-0.02	-0.01	-0.01	-0.03	0.04	-0.06	0.03	0	0.03
Aspartic acid	1	0	0.04	0.05	-0.18	0.01	0.01	-0.07	-0.05	-0.05	0.01	-0.01	-0.07	-0.03	0.03	-0.04	-0.01	-0.02	0.04	-0.07	0.03	-0.05	0.01	0.05	0.02	-0.01	-0.03	-0.01	-0.03	-0.04	-0.06	0.08
Bezaflorate	1	0.05	-0.22	0.06	-0.16	-0.01	-0.01	0.04	-0.08	0.06	0	-0.05	-0.08	-0.04	0.06	0.08	0.04	-0.05	0.08	0.07	-0.04	0.07	0.05	-0.04	0.01	0.02	-0.02	-0.04	-0.03	-0.03	-0.07	-0.01
C16:1	1	-0.01	-0.05	0.15	-0.18	0.09	-0.06	-0.05	0.09	-0.03	0.05	-0.04	-0.05	-0.11	-0.06	-0.05	0.02	-0.05	-0.04	0.01	-0.06	-0.1	0.11	0.05	0.01	0	0.04	0.03	-0.13	0.04	-0.03	-0.05
C18:2	1	-0.07	-0.06	0.13	-0.26	0.07	-0.08	-0.07	0.07	-0.03	0.08	-0.07	-0.02	-0.07	-0.06	-0.05	0.03	-0.05	-0.03	0	-0.02	-0.14	0.08	0	-0.12	0.01	0	-0.07	-0.14	-0.06	-0.14	-0.07
C20:5	1	-0.15	-0.02	0.08	-0.13	-0.12	-0.08	0	0.08	0.01	0.08	-0.05	-0.07	0.04	-0.04	0.01	0.06	0.02	0.02	-0.05	0.01	-0.03	0.03	-0.03	-0.1	-0.07	0.02	-0.05	0.01	-0.07	-0.05	0.01
C22:6	1	-0.04	0.07	0.15	-0.18	-0.03	0	-0.04	-0.05	0.03	0	-0.06	-0.01	-0.07	-0.12	-0.05	0	0.02	0.03	0	0.01	-0.11	0.06	-0.05	0.04	-0.04	-0.05	0.01	-0.05	0.02	0.02	-0.02
CA	1	-0.06	0.02	-0.07	-0.1	-0.01	-0.01	0	0.04	0.01	-0.01	-0.04	0.04	-0.12	-0.03	-0.05	0	-0.06	0.01	0.03	0.09	0.01	0.03	-0.01	-0.03	-0.03	-0.08	0.06	-0.09	-0.06	-0.02	0.04
CDCA_glucuronide	2	0.02	-0.01	-0.1	-0.04	-0.06	-0.01	0.07	-0.01	0.04	0.02	-0.02	0.07	0.04	0.05	0.14	0.06	-0.01	-0.05	-0.02	0.03	0.09	0.03	-0.05	-0.07	-0.02	0.09	0.06	-0.04	0.04	-0.09	0.01
CDCA_sulfate	2	-0.04	-0.02	-0.08	0.02	-0.11	0.03	0.07	0.04	0.01	0.06	-0.03	-0.04	0	0.04	0.08	0.01	0.11	-0.01	0.02	0.07	0.06	0.08	-0.03	-0.04	0	0.08	-0.07	0.07	-0.07	-0.05	-0.01
cis-dihomoaconitic acid	1	0.11	0.01	0.15	-0.11	0.02	0.06	0.08	0	0.07	0.06	0.03	-0.03	-0.03	0	-0.05	-0.03	-0.05	0.08	-0.05	-0.03	0.05	0.02	0	0.08	-0.02	0.02	-0.08	-0.07	0.08	0.01	0
Citric acid	1	-0.05	-0.04	-0.18	0.07	-0.12	-0.05	0.07	0.07	-0.11	0.02	-0.05	-0.03	0.04	-0.02	0.03	-0.04	-0.05	0.05	-0.03	-0.06	0.03	0	-0.08	-0.09	-0.12	0.01	-0.03	-0.06	-0.04	-0.07	0.01
Daidzein	1	0.06	-0.02	0.08	-0.13	0.11	0.01	-0.02	0.03	-0.06	0	0.04	0.12	0.06	-0.04	0.08	-0.03	-0.04	-0.04	0.04	0.06	-0.01	0.05	0.07	-0.02	0.01	-0.07	0.09	-0.04	0	0.03	0.05
Decanoic acid	1	-0.12	-0.02	0.11	-0.19	0.03	-0.05	-0.05	0.09	-0.08	-0.01	0.01	-0.01	0.04	0	0.07	0.05	-0.08	0.03	0.04	0.01	-0.09	-0.04	0.09	-0.11	-0.03	-0.01	-0.01	-0.11	-0.1	-0.16	0.03
Dehydroepiandrosterone	3	0.05	-0.1	0.2	-0.1	0.15	-0.03	0.01	-0.04	-0.01	-0.06	-0.08	-0.03	-0.04	0.04	0.01	0.03	0.01	0	0.05	0.03	-0.02	0.12	-0.03	0.08	0.09	-0.02	-0.07	-0.03	-0.05	-0.04	0.08
Fructose	1	-0.05	0.01	0.05	-0.12	0.09	-0.02	-0.06	0.1	-0.03	-0.09	0	-0.05	-0.02	-0.04	-0.1	0.02	0	0.03	0.05	0.63	0.02	0.03	-0.04	0.04	-0.11	-0.1	-0.11	-0.08	-0.1	-0.13	-0.02
GCA	1	-0.02	-0.01	0.04	-0.13	0.08	-0.02	0.03	0.01	-0.01	-0.03	-0.02	0	-0.04	-0.01	0	0.01	-0.05	-0.01	0.09	-0.02	0.02	0.1	0.01	-0.09	-0.03	0.06	0.06	0	0	0.05	0.09
GCDCA	1	-0.05	-0.02	0	-0.12	0.08	-0.06	0.01	0.05	0.02	0.04	-0.02	0	-0.08	0.08	0.05	0	0	-0.08	0.08	-0.07	-0.01	0.03	-0.01	-0.12	0.05	-0.05	0.03	0.01	-0.07	-0.04	0.06
GCLA_sulfate	2	-0.02	-0.04	-0.2	0.1	-0.29	0.01	0.01	0.04	-0.03	-0.09	-0.07	-0.11	0	-0.05	0.04	0.04	-0.04	0.1	-0.03	-0.09	0.04	0.1	0.03	-0.01	0.06	0.1	0	0.02	0	-0.03	-0.01
GHCA	1	-0.07	-0.03	-0.25	-0.06	-0.15	-0.04	-0.02	0.09	-0.06	-0.06	-0.04	0.02	-0.06	-0.02	0.01	0.04	-0.01	0.01	-0.01	-0.04	-0.02	0.06	0.03	-0.08	-0.06	0.03	-0.02	-0.03	-0.02	-0.04	0.04
Glutamic acid	1	-0.06	-0.01	0.07	-0.15	0	-0.06	0.01	-0.05	-0.05	-0.02	0	-0.03	-0.03	-0.01	-0.08	0.03	0.02	0.02	-0.06	-0.02	-0.01	0	0.01	0.09	-0.03	-0.07	-0.04	-0.04	-0.02	-0.06	0.05
Glutamine	1	0.03	0.05	0.01	0	0.02	0	0.09	0	-0.02	0	0.02	-0.04	0.05	-0.05	-0.06	-0.12	0.03	0.06	-0.09	0.05	0.02	0.07	0.04	0.04	0.01	0	-0.06	-0.02	0.09	0.04	-0.04
Glyco-dihydroxy bile acid	2	0.04	-0.15	0.02	0.02	-0.03	0.07	0.06	0.05	0	0.03	-0.02	0.05	-0.05	0.02	-0.03	0.04	-0.03	0.01	-0.05	0	0.13	0.1	-0.06	0.03	0.08	0.05	-0.01	-0.02	-0.07	0.05	0.05
HCA	1	-0.07	0.03	-0.1	-0.13	0.03	0.02	-0.05	0.05	-0.03	0.04	-0.06	-0.02	-0.03	-0.08	-0.13	0.05	-0.03	0	0	0.1	-0.02	0.08	0	-0.02	0.02	0.07	0.07	0.03	-0.01	-0.02	0.06
Indole-3-propionic acid	1	-0.13	-0.01	-0.03	-0.07	0.05	0.04	0.02	0.07	0	-0.07	0.06	-0.04	0.07	-0.01	-0.02	-0.06	-0.02	0.12	-0.04	0.11	0.03	-0.07	-0.04	0.03	-0.24	-0.14	-0.06	-0.09	-0.08	0.06	0
Isocaproic acid	1	-0.03	0.09	0.04	-0.16	0.12	-0.07	0.07	0.02	-0.02	0.01	0	-0.06	-0.07	-0.02	0.01	0.05	-0.18	0.09	0.04	0.06	-0.05	-0.04	-0.08	0.03	-0.05	-0.03	0.03	-0.07	-0.02	-0.03	0.04
Isocitric acid	1	0.02	-0.02	0.02	-0.05	0.1	-0.09	0.08	0.06	-0.01	0.04	0.01	0.07	-0.1	0.05	0	-0.11	-0.05	-0.02	-0.04	0.07	0.1	0.08	-0.01	0.01	-0.06	0.06	0.05	-0.03	-0.01	0.01	0.02
Isoleucine/leucine	1	0.02	-0.03	0.11	-0.15	-0.02	-0.06	0.04	-0.03	0.02	0.05	-0.03	-0.01	-0.08	-0.05	-0.1	-0.02	0.01	0.02	-0.07	-0.03	0.04	-0.01	-0.04	0.14	0.02	-0.07	-0.03	-0.1	0.08	0.01	0.05
Isovaleric acid	1	0.08	-0.02	0.03	-0.05	-0.02	0.09	-0.06	-0.01	0.05	0.15	0.05	-0.04	-0.05	0.05	0.02	-0.04	0.01	-0.06	0	0.04	-0.08	-0.01	0.03	0.06	-0.06	-0.04	0	-0.03	0.01	-0.14	-0.04
LCA_sulfate	2	-0.09	-0.07	0.06	0	-0.08	0.07	0.08	-0.01	0.08	0.05	0.02	0.01	0.07	0.06	0.16	0	0.03	0.06	0.02	0.03	0.11	-0.07	-0.03	0.01	-0.05	0.06	-0.02	0.04	-0.02	-0.04	0.01
Linolenic acid	1	-0.04	-0.09	0.11	-0.25	0.1	-0.05	-0.04	0.05	0.02	0.04	-0.05	-0.03	-0.07	-0.04	-0.05	0.03	-0.05	-0.07	0.03	-0.03	-0.09	0.08	0.03	-0.08	0.02	0.03	-0.01	-0.16	0	-0.09	-0.12
LPC(16:0)	1	-0.05	0.05	-0.02	-0.03	0.05	0.02	-0.03	-0.04	-0.08	0.14	-0.04	0.02	0.05	-0.03	0.05	0	0.01	0.04	0	-0.01	0.03	0.02	-0.04	0.04	-0.07	0.03	0.01	0.02	0.07	0.03	0.02
LPC(17:0)	1	0.03	0.11	0.07	-0.04	0.13	-0.02	-0.04	-0.09	0.01	0.17	-0.03	0.01	0	-0.03	0.02	-0.04	0.03	-0.02	-0.01	-0.05	-0.02	0.06	0.05	-0.04	-0.12	-0.03	0.02	-0.03	0.01	0.04	0.01
LysoPE(18:0)	1	0.11	0.12	-0.03	-0.02	0.21	-0.01	0.01	-0.09	-0.02	0.06	-0.03	-0.03	0.01	-0.02	0.01	-0.01	-0.06	-0.04	-0.01	0.01	0.01	0.04	0.03	0.01	-0.08	0.05	0.08	-0.03	0.08	0.12	0.04
Malic Acid	1	0.01	0.06	0.05	0.02	-0.01	0.03	0.07	-0.05	-0.02	0	-0.02	-0.06	0.01	0.03	0.03	-0.01	-0.15	0.11	0.03	-0.02	0.01	0.04	-0.03	-0.01	-0.06	0.03	-0.08	-0.08	-0.07	-0.08	0.01
Octanoic acid	1	-0.02	0.03	0.08	-0.13	0	-0.08	-0.06	0.08	-0.07	0.02	0.01	-0.04	0.07	-0.04	0.01	0.06	-0.12	0.04	0.02	0	-0.11	-0.01	0.08	-0.04	-0.08	-0.07	-0.04	-0.17	-0.09	-0.1	0.1
Oleic acid	1	0.01	-0.04	0.13	-0.22	0.09	-0.07	-0.06	0.07	-0.01	0.07	-0.05	-0.03	-0.1	-0.03	-0.07	0.02	-0.06	-0.06	0.03	-0.02	-0.12	0.11	0.04	0	0.04	0.02	-0.03	-0.16	-0.01	-0.1	-0.05
Ornithine	1	-0.07	-0.03	0.06	-0.06	0.05	0.02	-0.07	-0.03	0.04	0.08	-0.04	-0.01	-0.08	-0.07	-0.03	0	0.02	-0.01	-0.12	-0.04	-0.03	0.03	0.04	-0.03	-0.04	-0.16	-0.14	0.01	0.01	-0.03	0
Phenylalanine	1	0.02	-0.02	0.13	-0.15	0	-0.01	0.05	0	0.06	0.03	-0.02	-0.02	-0.01	-0.04	-0.06	-0.03	0.02	0.05	-0.07	-0.05	0.04	0	0.01	0.14	-0.02	-0.07	-0.03	-0.07	0.1	0.05	0.07
Pregnanetriol 3a-O-b-D-glucuronide	3	0.05	0.12	-0.07	0.07	0.13	0.06	0.02	-0.07	-0.04	-0.08	-0.04	0	-0.06	-0.05	-0.04	0.01	-0.08	-0.01	-0.01	0.14	0.04	0.02	0.09	0.13	-0.04	0.06	0.03	-0.06	0.08	0	0.01
Proline	1	0.03	0.02	0.06	-0.06	-0.08	-0.02	0	-0.02	0.08	-0.04	-0.01	-0.09	0.01	-0.01	-0.12	-0.01	0	0.01	-0.06	-0.1	-0.03	-0.01	0	0.11	0	-0.04	-0.06	-0.01	0.1	0.01	0.02
Put_2-Hydroxyacetophenone sulfate	3	-0.06	-0.01	0.05	-0.12	0.01	-0.04	-0.06	0.07	-0.13	-0.1	-0.04	0.03	0.04	-0.02	-0.01	-0.03	0.32	0	0.02	0.71	0	0	0.03	0.02	-0.06	-0.06	-0.06	-0.05	-0.07	-0.06	0.01
Put_3-Chlorothieno[2,3-b]thiophene-2-carbonyl chloride	3	0.02	-0.03	0.11	-0.16	0.06	-0.01	-0.01	-0.04	0.03	-0.03	0	0.04	0.03	-0.04	-0.09	-0.07	0.12	0.01	-0.06	-0.02	0.05	0.01	0.05	0.14	-0.06	-0.05	0.01	-0.02	0.1	0.04	0.06
put_4-Hydroxycinnamic acid sulfate	3	-0.02	-0.06	0.07	-0.12	0.01	-0.07	-0.05	0.09	-0.1	-0.07	-0.02	0.03	0.05	-0.03	-0.04	0.03	0.23	0	0.03	0.81	0	0.04	-0.01	0.04	-0.05	-0.07	-0.06	-0.08	-0.04	-0.1	0.06
put_4-vinylphenol sulfate	3	-0.16	-0.08	0.07	-0.12	0	-0.05	-0.06	0.07	-0.07	-0.12	-0.06	-0.03	0.02	-0.02	0.06	0.11	0.3	-0.03	-0.07	0.38	-0.05	0.05	-0.02	0.05	-0.03	-0.01	-0.11	-0.01	0.02	0.03	-0.02
put_Alcophosphamide	3	-0.04	-0.02	0.01	0.01	-0.02	0	-0.09	0.06	-0.03	-0.1	0	0	-0.03	0.04	-0.12	0	0.02	0.03	-0.04	0.04	-0.02	-0.09	-0.05	0.13	0.02	-0.05	-0.06	0.04	-0.06	0.04	0.06
put_Benzyl alcohol	3	-0.18	0.04	-0.01	-0.05	0.03	0.01	0.09	0.05	-0.13	0.04	-0.01	-0.03	0.01	-0.06	0.1	-0.01	-0.02	0.11	-0.02	0	-0.03	0.04	-0.05	-0.11	-0.07	-0.04	0.01	0.08	-0.05	0.02	0.1
Put_CDCA-24Glucuronide	3	-0.06	0.07	0.19	-0.14	0.02	0.03	-0.04	0.01	0.03	0.05	-0.08	-0.05	-0.04	-0.05	-0.04	0.11	0	-0.02	0	-0.01	-0.07	0.06	-0.04	-0.05	0.05	0.03	0.03	-0.08	-0.09	-0.07	-0.04
put_Raspberry ketone	2	-0.02	-0.03	0.05	-0.15	-0.06	-0.01	-0.06	0.01	-0.06	0.01	-0.11	0.01	0.03	-0.04	0.05	0.01	0.01	0.17	0.06	0.08	-0.13	-0.15	0.02	-0.07	-0.11	-0.1	-0.15	0.07	-0.14	-0.06	0.07
Serine	1	-0.1	-0.08	-0.09	-0.07	-0.03	-0.12	-0.04	0	-0.06	-0.15	0	-0.03	-0.04	0.02	-0.05	0.05	-0.04	0.05	-0.1	0.07	-0.01	-0.03	0.02	0.06	-0.02	-0.04	-0.07	-0.05	-0.01	-0.06	0.1
Sinapic acid	1	-0.03	-0.07	-0.02	-0.11	0.04	0.02	0.05	0.07	-0.03	-0.05	-0.06	-0.05	-0.06	-0.01	0	0.05	-0.06	0.07	0.03	0.09	0.02	0.06	0.02	0	-0.02	-0.08	-0.07	-0.07	-0.16	-0.07	0
Stearic acid	1	-0.01	0.09	0.18	-0.15	0.04	-0.01	-0.08	-0.04	0.05	0.04	-0.07	-0.04	-0.04	-0.02	-0.07	0.09	-0.02	-0.04	-0.01	-0.03	-0.11	0.08	0.02	-0.03	0.04	0.01	-0.01	-0.07	-0.1	-0.11	-0.01
TaMCA	1	-0.05	-0.03	0	-0.07	0	0.05	-0.09	-0.08	0.01	-0.01	-0.04	-0.03	0.05	0	0.02	0.02	-0.05	0.01	0.01	-0.13	-0.02	0	0.05	0.03	0	-0.05	0.08	-0.09	0.09	-0.01	0.08
TaMCAisomer	2	-0.08	-0.02	-0.28	-0.02	-0.19	-0.03	0.02	0.09	-0.09	-0.05	-0.07	0	-0.03	-0.02	0.02	0.01	-0.03	0.04	-0.02	-0.1	0.03	0.08	0.05	-0.12	-0.03	0.01	-0.03	-0.07	0	0.02	0.04
TbMCA	1	-0.08	0	-0.27	-0.02	-0.21	-0.02	0	0.09	-0.09	-0.04	-0.06	0.01	-0.02	-0.02	0.01	0.04	-0.05	0.01	-0.01	-0.08	0.04	0.05	0.06	-0.08	-0.03	0.02	0	-0.06	-0.01	0.01	0.05
TbMCAisomer	1	-0.17	-0.12	-0.09	0.11	-0.06	0.04	0.02	-0.02	-0.01	0.01	0.02	-0.07	0.03	-0.08	0.05	0.06	0.01	0.12	-0.08	-0.05	0.04	0.1	0.06	-0.08	-0.05	-0.06	-0.05	0.02	0.04	0.01	0.02
TCA	1	0.01	0.02	0.07	-0.03	0	-0.02	0.05	-0.01	0.01	0.01	-0.04	-0.05	-0.06	-0.05	0.01	0.03	-0.08	-0.01	0.08	-0.05	0.06	0.12	0.01	-0.1	0.02	0.05	0.09	-0.01	0.11	0.09	0.09
TCAisomer	2	0.04	-0.08	-0.06	0	-0.08	0.06	0.07	-0.07	-0.02	0.04	-0.09	-0.07	-0.07	0	-0.03	-0.04	-0.06	-0.01	0.08	-0.05	0.05	0.13	0	-0.09	-0.01	-0.01	0.04	-0.05	0.09	0.07	0.04
TCDCA	1	-0.03	-0.03	-0.06	-0.01	-0.05	0.03	0.08	0.04	-0.01	0.01	-0.11	-0.02	-0.02	0.07	0.07	0.03	-0.04	-0.03	0.05	-0.08	0.09	0	0.02	-0.16	0.02	0	0.04	-0.03	-0.06	-0.05	0.01
TCDCA_sulfate	2	-0.1	0.02	0.04	0.1	-0.11	-0.05	-0.04	-0.07	0.03	-0.08	0.01	0.01	-0.03	-0.05	0.09	0.11	-0.02	0.07	0.05	-0.07	-0.03	0	0.04	0.02	0.02	-0.05	0.04	-0.05	0.08	0.09	0.01
THCA	1	-0.06	-0.17	-0.15	0.04	-0.18	-0.02	0	0.06	-0.08	-0.07	-0.01	-0.01	-0.04	-0.11	0.06	0.05	-0.04	0.07	-0.07	-0.05	0.03	0.07	-0.01	-0.05	-0.04	-0.02	-0.03	-0.05	0.05	-0.03	0.04
THCAisomer	2	0.01	-0.16	-0.08	0.03	-0.19	0.12	0.01	0.07	-0.02	-0.01	-0.06	-0.03	-0.01	-0.06	0.03	0.04	-0.01	0.06	-0.04	-0.03	-0.01	0.11	0	-0.03	0.03	0.03	-0.06	-0.01	0.02	-0.03	0
THDCA	1	0.02	-0.17	-0.09	0.17	-0.1	-0.01	0.04	0.02	-0.03	-0.06	-0.05	-0.02	0	-0.1	-0.02	-0.03	-0.06	0.06	-0.07	-0.04	0.02	0.07	-0.03	-0.07	0.01	-0.01	-0.09	-0.08	-0.05	0	0.01
Threonine	1	-0.06	0.04	0.02	-0.13	-0.01	-0.03	0.04	-0.03	0.02	-0.01	-0.05	-0.01	-0.08	-0.01	-0.11	-0.01	0.03	0.04	-0.03	0.07	0.02	0.02	0	0.11	0.03	-0.03	-0.05	-0.08	-0.02	-0.05	0.05
Tryptophan	1	0.01	-0.05	0.11	-0.13	0.06	-0.03	-0.03	0	0.04	-0.04	-0.04	0.04	-0.02	-0.04	-0.08	0	0.07	-0.02	-0.02	0.05	0	0.02	0.01	0.15	0.05	-0.02	-0.04	-0.09	0.07	0	0.06
TUDCA_sulfate	2	-0.03	0.02	0.05	0.01	-0.2	0.02	-0.02	-0.06	-0.02	-0.05	0.01	-0.09	-0.01	-0.01	0.06	0.06	-0.04	0.01	0.04	-0.15	0	0.09	-0.02	-0.04	-0.01	0.08	-0.03	-0.04	-0.01	0.05	0.02
TUDCAisomer	2	-0.05	-0.03	-0.14	0.07	-0.2	0.01	0.06	-0.06	-0.07	0.06	0.02	0	-0.11	0.03	0.02	-0.02	0	-0.02	-0.03	-0.03	0.07	0.02	0.04	-0.05	-0.1	-0.06	0.02	-0.05	0.01	-0.01	0.05
Tyrosine	1	0	0.01	0.07	-0.11	-0.02	-0.05	0.02	-0.05	0.07	-0.05	0.05	-0.05	-0.08	-0.04	-0.06	-0.02	0.07	-0.03	-0.01	-0.02	0.07	0.02	-0.01	0.25	0	0.02	-0.02	0.01	0.1	0.05	0.05
UDCA	1	-0.13	0.08	-0.1	-0.18	-0.08	-0.04	0.03	0.09	0.06	-0.01	0.01	-0.03	-0.01	-0.06	0	0.05	-0.04	0.04	0.02	-0.06	0.04	0	0.04	0.02	-0.02	-0.05	0.11	-0.05	0.04	0.03	0.11
UDCA_sulfate	2	0	-0.1	-0.11	0.03	-0.08	0.08	0.06	0.03	-0.03	0.08	-0.04	-0.02	-0.01	0.02	0.03	0.02	0.09	0.06	-0.03	0.06	0.02	0.12	-0.03	-0.01	0.03	0.02	-0.08	0	-0.02	0.01	0.05
Valine	1	0.02	-0.04	0.07	-0.17	-0.05	-0.04	-0.02	0	0	-0.01	-0.03	0.01	-0.09	-0.03	-0.12	-0.01	0.04	0.03	-0.02	-0.03	0.06	0.01	-0.04	0.16	0.05	-0.02	-0.06	-0.08	0.05	-0.02	0.06
