# Supplementary material for: Cord serum metabolic signatures of future progression to immune-mediated diseases
Source: iScience. 2023 Feb 25;26(3):106268. doi: 10.1016/j.isci.2023.106268 (PMC10005901; doi:10.1016/j.isci.2023.106268)
Supplement: Table S2. Linear regression model for lipids, adjusted for birth weight, gestational age, and maternal age, related to Figure 2 [file mmc3.xlsx]

## Sheet: Supplementary_table2
Table S2. Linear regression model for lipids, adjusted for birth weight, gestational age, and maternal age. Related to Figure 2
			All autoimmune cases (not HT)				HT				IBD				JIA				T1D				Celiac
Metabolite	ID level		logFC	P.Value	adj.P.Val		logFC	P.Value	adj.P.Val		logFC	P.Value	adj.P.Val		logFC	P.Value	adj.P.Val		logFC	P.Value	adj.P.Val		logFC	P.Value	adj.P.Val
CE(18:1)	1		-0.2	0.1567	0.571		0.18	0.6516	0.666		-0.85	0.0236	0.484		-0.25	0.4426	0.964		-0.15	0.6151	0.846		-0.07	0.725	0.996
CE(20:5)	2		0.21	0.1377	0.571		1.48	0.0002	0.018		0.01	0.983	0.995		0.17	0.6125	0.964		0.24	0.4009	0.846		0.25	0.1997	0.996
Cer(d18:1/24:0)	1		0.17	0.2311	0.58		1.08	0.0077	0.035		0.03	0.9343	0.987		0.64	0.0542	0.959		0.11	0.7006	0.869		0.1	0.6094	0.996
Cer(d42:1)	2		0.17	0.2348	0.58		1.03	0.0109	0.041		0.27	0.4773	0.71		0.41	0.2171	0.959		0.12	0.6845	0.864		0.1	0.6036	0.996
HexCer(d18:1/24:0)	1		-0.09	0.5211	0.748		0.7	0.0837	0.131		-0.76	0.0416	0.484		0.19	0.5628	0.964		-0.4	0.1725	0.846		0.14	0.4869	0.996
LPC(16:0)	1		0.02	0.8722	0.938		1.43	0.0004	0.018		-0.25	0.5038	0.72		-0.15	0.6462	0.964		0.05	0.8758	0.952		0.12	0.5307	0.996
LPC(16:0e)	2		0.04	0.7937	0.899		1.03	0.0105	0.041		-0.32	0.3928	0.66		0.09	0.7924	0.964		0.09	0.7452	0.887		0.12	0.5393	0.996
LPC(18:0)	1		0.03	0.8547	0.937		1.48	0.0002	0.018		-0.18	0.636	0.797		-0.14	0.6804	0.964		0.18	0.537	0.846		0.05	0.811	0.996
LPC(18:2)	1		-0.3	0.0393	0.545		0.41	0.3091	0.348		-0.83	0.0264	0.484		-0.58	0.0771	0.959		-0.55	0.0588	0.846		-0.01	0.9514	0.996
LPC(20:3)	2		-0.14	0.3379	0.617		0.29	0.4657	0.495		-0.87	0.0199	0.484		-0.3	0.3715	0.964		-0.3	0.3059	0.846		0.15	0.4404	0.996
LPC(20:4)	1		-0.15	0.2938	0.585		0.62	0.1239	0.173		-0.75	0.0457	0.484		-0.3	0.3624	0.964		-0.59	0.0419	0.846		0.2	0.2992	0.996
LPC(20:5)	2		-0.24	0.0952	0.545		0.45	0.264	0.31		-0.75	0.0464	0.484		-0.56	0.0928	0.959		-0.54	0.0615	0.846		0.07	0.7317	0.996
PC(34:3)	2		-0.16	0.2641	0.58		0.27	0.5036	0.532		-0.78	0.0375	0.484		-0.04	0.8973	0.983		-0.16	0.5923	0.846		-0.07	0.7124	0.996
PC(34:3).1	2		-0.25	0.0878	0.545		0.91	0.0237	0.057		-0.87	0.0195	0.484		-0.19	0.5661	0.964		-0.4	0.1693	0.846		-0.07	0.7252	0.996
PC(36:3)	2		-0.01	0.9178	0.958		0.97	0.0165	0.048		-0.56	0.1366	0.527		0.07	0.8337	0.964		-0.27	0.3506	0.846		0.15	0.4562	0.996
PC(36:5)	2		0.23	0.1068	0.545		1.02	0.0114	0.041		0.32	0.3933	0.66		0.61	0.0646	0.959		0.16	0.572	0.846		0.1	0.6123	0.996
PC(38:3)	2		0.07	0.6061	0.786		1.16	0.0042	0.028		-0.41	0.2788	0.62		0.02	0.9602	0.989		-0.05	0.876	0.952		0.21	0.2749	0.996
PC(38:4).2	2		0.08	0.6	0.786		1.16	0.0041	0.028		-0.23	0.5335	0.733		0.4	0.222	0.959		-0.2	0.4855	0.846		0.11	0.5846	0.996
PC(38:5)	2		-0.08	0.5962	0.786		1.09	0.0067	0.033		-0.35	0.3474	0.628		0.24	0.4588	0.964		-0.3	0.2987	0.846		-0.09	0.6281	0.996
PC(38:6).1	2		0.16	0.2775	0.58		1.24	0.0021	0.022		0.12	0.7485	0.869		0.52	0.1138	0.959		-0.11	0.715	0.873		0.1	0.6106	0.996
PC(39:0)	2		-0.25	0.0867	0.545		0.02	0.9693	0.969		-1.22	0.0012	0.218		-0.06	0.8449	0.964		-0.26	0.3785	0.846		-0.03	0.8866	0.996
PC(40:4)	2		0.01	0.9531	0.974		1	0.0135	0.042		-0.27	0.4676	0.71		0.08	0.8137	0.964		0.01	0.9736	0.991		0.02	0.9138	0.996
PC(40:6).1	2		0.19	0.1771	0.58		1.29	0.0014	0.02		0	0.9951	0.995		0.46	0.1634	0.959		0.18	0.5409	0.846		0.12	0.5473	0.996
PC(42:8)	2		-0.16	0.2713	0.58		0.98	0.0151	0.044		-0.75	0.0444	0.484		0.01	0.9789	0.989		-0.09	0.7593	0.898		-0.08	0.6709	0.996
PC(O-32:1)	2		-0.08	0.5784	0.78		1.02	0.0112	0.041		-0.51	0.1721	0.539		0.35	0.2876	0.964		-0.18	0.5282	0.846		-0.06	0.7724	0.996
PC(O-34:3)	2		-0.32	0.0271	0.509		0.37	0.3607	0.395		-0.88	0.0194	0.484		-0.46	0.1637	0.959		-0.37	0.2051	0.846		-0.1	0.6218	0.996
PC(O-34:3)	2		-0.05	0.7482	0.896		1.33	0.001	0.02		0	0.9953	0.995		0.28	0.4036	0.964		0	0.9908	0.991		-0.16	0.418	0.996
PC(O-36:4)	2		-0.03	0.8342	0.932		1	0.0134	0.042		-0.7	0.0632	0.527		0.46	0.16	0.959		-0.15	0.6078	0.846		0	0.9939	0.996
PC(O-36:5)	2		0.02	0.9064	0.958		1.31	0.0012	0.02		-0.26	0.4873	0.71		0.55	0.0955	0.959		-0.17	0.5466	0.846		-0.04	0.8301	0.996
PC(O-38:4).1	2		-0.06	0.6868	0.844		0.98	0.015	0.044		-0.55	0.1447	0.527		0.44	0.1867	0.959		-0.34	0.2451	0.846		0.01	0.9677	0.996
PC(O-38:5).2	2		0	0.9799	0.985		1.28	0.0015	0.02		-0.5	0.1836	0.566		0.49	0.138	0.959		-0.3	0.3007	0.846		0.07	0.7157	0.996
PC(O-38:6)	2		0.19	0.1935	0.58		1.22	0.0025	0.023		-0.37	0.324	0.62		0.68	0.0382	0.959		-0.05	0.8532	0.949		0.23	0.2441	0.996
PC(O-40:4)	2		-0.19	0.1911	0.58		0.7	0.0815	0.129		-0.36	0.3333	0.62		0.49	0.1405	0.959		-0.7	0.0156	0.846		-0.18	0.3481	0.996
PC(O-42:5)	2		-0.28	0.0484	0.545		0.54	0.1798	0.224		-0.8	0.0336	0.484		0.15	0.6484	0.964		-0.51	0.077	0.846		-0.17	0.3917	0.996
PC(O-44:5)	2		-0.24	0.0908	0.545		0.19	0.6426	0.66		-0.92	0.0138	0.484		0.49	0.1356	0.959		-0.47	0.1082	0.846		-0.22	0.2662	0.996
PC(P-18:0/22:6)	1		-0.14	0.3364	0.617		1.03	0.0111	0.041		-0.37	0.3231	0.62		0.38	0.2548	0.959		-0.3	0.3002	0.846		-0.18	0.3613	0.996
PE(16:0/22:6)	1		0.1	0.4932	0.73		1	0.0129	0.042		0.14	0.7061	0.846		0.68	0.0393	0.959		-0.06	0.8366	0.949		-0.13	0.5181	0.996
PE(18:0/20:4)	1		0.22	0.1184	0.553		1.23	0.0024	0.023		0.17	0.6494	0.808		0.7	0.0353	0.959		0	0.9867	0.991		0.09	0.6439	0.996
SM(39:2)	2		-0.04	0.7795	0.899		1	0.0136	0.042		-0.21	0.5831	0.76		0.34	0.2996	0.964		-0.45	0.1237	0.846		0.03	0.8589	0.996
SM(40:2)	2		-0.12	0.4221	0.684		1.46	0.0003	0.018		-0.75	0.0447	0.484		0.11	0.7318	0.964		-0.17	0.5622	0.846		-0.02	0.9378	0.996
SM(d18:1/16:0)	1		-0.17	0.2358	0.58		1.14	0.0048	0.03		-0.39	0.302	0.62		0.02	0.9411	0.989		-0.26	0.3745	0.846		-0.18	0.3681	0.996
SM(d18:1/24:4)	2		-0.21	0.1466	0.571		1.2	0.003	0.024		-0.8	0.0319	0.484		-0.11	0.7452	0.964		-0.16	0.5702	0.846		-0.12	0.5416	0.996
SM(d18:2/14:0)	2		-0.12	0.3891	0.653		1.01	0.0122	0.042		-0.52	0.1655	0.527		-0.17	0.6074	0.964		-0.14	0.6286	0.85		-0.02	0.9031	0.996
SM(d32:1)	2		-0.21	0.1416	0.571		1.13	0.0052	0.03		-0.76	0.0415	0.484		0.05	0.885	0.983		-0.14	0.6209	0.846		-0.2	0.3066	0.996
SM(d33:1)	2		-0.15	0.2856	0.58		1.14	0.0049	0.03		-0.26	0.4872	0.71		0.04	0.8987	0.983		-0.05	0.8526	0.949		-0.25	0.1947	0.996
SM(d34:2)	2		-0.13	0.354	0.628		1.38	0.0006	0.02		-0.63	0.0914	0.527		0.08	0.8008	0.964		-0.27	0.3441	0.846		-0.04	0.829	0.996
SM(d35:1)	2		-0.12	0.406	0.664		-0.85	0.035	0.072		0.83	0.026	0.484		-0.36	0.2704	0.959		-0.05	0.8587	0.95		-0.28	0.1451	0.996
SM(d36:1)	2		-0.15	0.2871	0.58		1.15	0.0043	0.028		-0.57	0.1309	0.527		0.09	0.7746	0.964		-0.27	0.3451	0.846		-0.12	0.5459	0.996
SM(d36:2)	2		-0.16	0.2619	0.58		1.31	0.0011	0.02		-0.55	0.1411	0.527		0.1	0.7594	0.964		-0.39	0.1748	0.846		-0.09	0.6462	0.996
SM(d38:2)	2		-0.14	0.3227	0.611		1.39	0.0006	0.02		-0.62	0.1002	0.527		-0.01	0.9806	0.989		-0.37	0.1985	0.846		-0.01	0.9734	0.996
SM(d39:1)	2		0.07	0.6404	0.808		1.09	0.0067	0.033		-0.09	0.8069	0.908		0.42	0.1994	0.959		-0.03	0.9085	0.97		0	0.9901	0.996
SM(d40:1)	2		-0.07	0.6209	0.795		1.07	0.0079	0.035		-0.54	0.1464	0.527		0.11	0.7454	0.964		-0.11	0.7064	0.869		-0.01	0.9402	0.996
SM(d40:2)	2		-0.23	0.1119	0.553		0.54	0.1804	0.224		-0.53	0.1599	0.527		-0.37	0.2609	0.959		-0.72	0.0136	0.846		0.12	0.5404	0.996
SM(d41:1)	2		0.13	0.3734	0.638		1	0.0137	0.042		-0.08	0.8359	0.918		0.56	0.0892	0.959		-0.01	0.973	0.991		0.07	0.7163	0.996
SM(d41:2)	2		0.01	0.9224	0.958		1.11	0.0061	0.032		-0.38	0.3084	0.62		0.37	0.2615	0.959		-0.16	0.5803	0.846		0.06	0.7705	0.996
SM(d42:3).1	2		-0.16	0.2508	0.58		1.29	0.0014	0.02		-0.73	0.05	0.495		0.05	0.8872	0.983		-0.35	0.2282	0.846		-0.03	0.8801	0.996
TG(14:0/16:0/18:1)	2		0.33	0.0236	0.509		1.27	0.0017	0.021		0.45	0.227	0.609		0.23	0.4952	0.964		0.45	0.1238	0.846		0.25	0.198	0.996
TG(14:0/18:1/18:1)	2		0.25	0.0872	0.545		1.03	0.0109	0.041		0.42	0.2581	0.62		0.09	0.7936	0.964		0.35	0.2237	0.846		0.18	0.3533	0.996
TG(16:0/16:0/16:0)	1		0.43	0.0026	0.227		1.34	0.0009	0.02		0.67	0.0737	0.527		0.54	0.1012	0.959		0.45	0.1167	0.846		0.31	0.1123	0.996
TG(16:0/18:0/18:1)	2		0.32	0.0264	0.509		1.03	0.0108	0.041		0.49	0.1941	0.579		0.31	0.3412	0.964		0.41	0.153	0.846		0.23	0.2491	0.996
TG(16:0/18:2/18:2)	2		0.16	0.2509	0.58		1.06	0.0085	0.036		0.36	0.3422	0.625		-0.03	0.9284	0.986		0.16	0.581	0.846		0.16	0.426	0.996
TG(16:0/18:2/18:2).1	2		0.3	0.0367	0.545		1.07	0.0079	0.035		0.78	0.0365	0.484		0.6	0.0689	0.959		0.23	0.4364	0.846		0.08	0.687	0.996
TG(16:1/18:1/12:0)	2		0.26	0.0719	0.545		1.18	0.0034	0.025		0.2	0.5849	0.76		0.2	0.5375	0.964		0.42	0.1514	0.846		0.19	0.336	0.996
TG(18:1/12:0/18:1)	2		0.28	0.0495	0.545		1.24	0.0021	0.022		0.27	0.4701	0.71		0.1	0.7571	0.964		0.37	0.1984	0.846		0.28	0.1575	0.996
TG(18:1/18:2/18:2)	2		0.25	0.0802	0.545		1	0.0131	0.042		0.54	0.1521	0.527		0.42	0.2084	0.959		0.2	0.4885	0.846		0.13	0.5001	0.996
TG(18:2/18:2/18:2)	2		0.29	0.0456	0.545		0.99	0.014	0.043		0.64	0.0853	0.527		0.51	0.1234	0.959		0.36	0.2096	0.846		0.1	0.5921	0.996
TG(46:0)	2		0.37	0.0101	0.379		1.07	0.0083	0.035		0.24	0.5151	0.728		0.33	0.3188	0.964		0.52	0.0721	0.846		0.33	0.0925	0.996
TG(46:2)	2		0.29	0.0423	0.545		0.81	0.0457	0.086		0.22	0.5553	0.745		0.08	0.7986	0.964		0.45	0.1201	0.846		0.25	0.205	0.996
TG(48:0)	2		0.42	0.0036	0.227		1.26	0.0018	0.021		0.62	0.0973	0.527		0.41	0.215	0.959		0.62	0.0316	0.846		0.26	0.1859	0.996
TG(48:1)	2		0.29	0.0449	0.545		1.22	0.0024	0.023		0.34	0.3672	0.646		0.13	0.6957	0.964		0.52	0.0729	0.846		0.2	0.3149	0.996
TG(48:2)	2		0.2	0.158	0.571		1.12	0.0054	0.03		0.08	0.822	0.914		-0.13	0.7051	0.964		0.44	0.1254	0.846		0.19	0.3304	0.996
TG(48:3)	2		0.21	0.1445	0.571		1.12	0.0055	0.03		0.16	0.6674	0.82		0.14	0.6724	0.964		0.31	0.2821	0.846		0.17	0.3865	0.996
TG(49:0)	2		0.25	0.0824	0.545		1.01	0.0123	0.042		0.01	0.9763	0.995		0.17	0.6014	0.964		0.24	0.4144	0.846		0.33	0.0964	0.996
TG(49:0).1	2		0.34	0.0182	0.509		0.38	0.3503	0.387		0.13	0.719	0.85		0.4	0.2305	0.959		0.52	0.0719	0.846		0.28	0.1546	0.996
TG(49:1)	2		0.26	0.07	0.545		1.08	0.0076	0.035		0.39	0.295	0.62		0.19	0.5731	0.964		0.57	0.048	0.846		0.09	0.6446	0.996
TG(49:2)	2		0.23	0.1054	0.545		1.01	0.0125	0.042		0.37	0.3291	0.62		0.08	0.8153	0.964		0.4	0.1709	0.846		0.14	0.4631	0.996
TG(50:0).1	2		0.44	0.0022	0.227		1.2	0.0029	0.024		0.58	0.1208	0.527		0.63	0.0557	0.959		0.49	0.0928	0.846		0.29	0.1406	0.996
TG(50:1)	2		0.38	0.0082	0.379		1.19	0.0031	0.024		0.63	0.0922	0.527		0.31	0.3464	0.964		0.48	0.0961	0.846		0.28	0.1512	0.996
TG(50:2)	2		0.23	0.1054	0.545		1.08	0.0075	0.035		0.4	0.2855	0.62		0.01	0.9878	0.989		0.41	0.1587	0.846		0.16	0.4264	0.996
TG(50:3)	2		0.24	0.093	0.545		1.19	0.0031	0.024		0.43	0.2483	0.609		0.01	0.9688	0.989		0.26	0.3607	0.846		0.23	0.2366	0.996
TG(51:1)	2		0.25	0.0866	0.545		1.32	0.0011	0.02		0.64	0.0888	0.527		0.24	0.4654	0.964		0.35	0.2307	0.846		0.07	0.7197	0.996
TG(52:2)	2		0.2	0.1571	0.571		0.96	0.0173	0.049		0.26	0.4828	0.71		0.07	0.8387	0.964		0.28	0.3354	0.846		0.17	0.3803	0.996
TG(52:3)	2		0.12	0.3955	0.658		0.96	0.0175	0.049		0.27	0.4734	0.71		-0.15	0.6478	0.964		0.2	0.4807	0.846		0.11	0.5892	0.996
TG(52:4)	2		0.11	0.449	0.709		0.96	0.0177	0.049		0.31	0.4074	0.678		-0.25	0.4458	0.964		0.15	0.6066	0.846		0.13	0.5207	0.996
TG(52:4).1	2		0.33	0.0229	0.509		0.88	0.0284	0.064		0.68	0.0701	0.527		0.21	0.5266	0.964		0.52	0.0721	0.846		0.12	0.5238	0.996
TG(52:5)	2		0.15	0.2954	0.585		1.12	0.0057	0.031		0.47	0.2141	0.595		0.37	0.2686	0.959		0.06	0.849	0.949		0.02	0.9199	0.996
